# Supplementary material for: CaOx crystal nuclei are formed in rat outer cortex proximal tubules by a potential fibrinogen-dependent mechanism
Source: PLoS One. 2025 Sep 9;20(9):e0328721. doi: 10.1371/journal.pone.0328721 (PMC12419635; doi:10.1371/journal.pone.0328721)
Supplement: S6 File — Tables showing the results of Figs 2–11 and S5. (XLSX) [file pone.0328721.s006.xlsx]

## Sheet: Fig2.(serum variables)
	The following table shows the results of the biochemical analysis of the blood samples from Figure 2. ﻿The results are presented as the mean ± SD.
	BUN	Cre	UA	Na	Cl	K	Ca	P	Mg	intact-PTH	osmotic pressure
Control1	21.12	0.33	2.97	145.2	89.1	5.94	11.88	11.55	3.96	9.9	300.3
Control2	21.32	0.286	4.68	148.2	91	5.98	12.48	11.18	4.16	7.8	312
Control3	19.095	0.2565	4.56	151.05	91.2	6.27	12.255	11.685	4.275	Cannot be measured	307.8
Control4	16.8	0.378	0.42	142.8	92.4	4.2	9.66	7.56	2.52	21	302.4
Control5	18	0.24	0.96	141.6	96	4.08	10.32	8.16	2.4	4.8	295.2
Control6	19.25	0.275	6.05	148.5	93.5	8.8	11.55	11.55	4.4	27.5	308
Control7	20.4	0.257	3.24	145.8	90.6	4.3	11.3	9.65	3.65	5.4	302
Control8	17.5	0.304	3.57	140.2	93.3	4.29	12.5	10.28	4.12	10.2	306
mean ± SD	19.185625±1.57013820550135	0.2908125±0.042554331080984	3.30625±1.76810588978715	145.41875±3.49659991098496	92.1375±1.9987105218115	5.4825±1.52130494970601	11.493125±0.967919603776574	10.201875±1.51040958331672	3.685625±0.738196440234579	12.3714285714286±8.47713837329555	304.2125±4.94682663431821
	BUN	Cre	UA	Na	Cl	K	Ca	P	Mg	intact-PTH	osmotic pressure
EG1	21.5	0.325	4	145	87.5	8	12	15.75	5.25	<2	330
EG2	18.55	0.35	4.55	147	87.5	7	11.55	10.85	4.55	7	318.5
EG3	18.9	0.405	4.32	143.1	86.4	6.21	12.42	10.8	4.86	<2	315.9
EG4	15.2	0.38	2.66	152	91.2	6.84	11.02	13.3	3.8	15.2	319.2
EG5	18.29	0.341	8.99	145.7	86.8	8.37	13.64	15.5	5.27	9.3	378.2
EG6	18.3	0.3	3.9	150	93	7.5	12	12	4.2	6	321
EG7	16.74	0.31	9.3	155	93	7.44	13.02	15.5	3.72	37.2	334.8
EG8	16.5	<0.05	3	150	95	6.5	10	10	3	30	305
mean ± SD	17.9975±1.77532215386391	0.344428571428571±0.118488330121578	5.09±2.41598323669681	148.475±3.71643310177917	90.05±3.16464847968933	7.2325±0.688090655364539	11.95625±1.06383665921983	12.9625±2.22496488736339	4.33125±0.749840608062807	17.45±12.826285266982	327.825±20.8030496562403
	BUN	Cre	UA	Na	Cl	K	Ca	P	Mg	intact-PTH	osmotic pressure
VitD1	14.3	0.385	2.2	148.5	82.5	7.7	13.75	10.45	3.85	38.5	302.5
VitD2	Cannot be measured	0.275	1.65	115.5	60.5	5.5	11	7.7	3.3	38.5	236.5
VitD3	15.4	0.44	2.75	143	82.5	7.15	13.75	9.9	4.4	33	308
VitD4	Cannot be measured	0.66	4.4	165	Cannot be measured	Cannot be measured	13.2	9.9	4.4	121	319
VitD5	14.72	0.322	2.76	138	82.8	7.36	13.34	12.42	4.14	18.4	303.6
VitD6	15.05	0.301	2.58	137.6	81.7	7.31	13.33	10.75	3.44	12.9	305.3
VitD7	12.15	0.315	2.7	135	81	7.2	13.05	10.35	3.6	22.5	297
VitD8	Cannot be measured	Cannot be measured	2.25	150	82.5	7.5	13.5	11.25	3.75	52.5	322.5
mean ± SD	14.324±1.1461692719664	0.385428571428571±0.123446757919422	2.66125±0.746113890434965	141.575±13.329548942106	79.0714285714286±27.1003891807848	7.10285714285714±2.43280702070674	13.115±0.831880400057604	10.34±1.25954356812299	3.86±0.39233276692114	42.1625±32.0947011786993	299.3±25.0396685281575
	BUN	Cre	UA	Na	Cl	K	Ca	P	Mg	intact-PTH	osmotic pressure
EG＋VitD1	16.38	0.336	2.52	151.2	100.8	6.3	12.6	10.5	3.78	12.6	323.4
EG＋VitD2	15.68	0.256	2.88	150.4	96	6.72	13.76	11.52	4.16	9.6	313.6
EG＋VitD3	Cannot be measured	Cannot be measured	3.44	172	Cannot be measured	Cannot be measured	8.6	8.6	1.72	223.6	275.2
EG＋VitD4	Cannot be measured	0.48	4	168	96	8	13.6	11.2	4	48	320
EG＋VitD5	79.5	1.2	3	195	Cannot be measured	Cannot be measured	13.5	13.5	4.5	120	330
EG＋VitD6	46.4	Cannot be measured	3.2	208	Cannot be measured	Cannot be measured	11.2	9.6	1.6	160	320
EG＋VitD7	71.07	1.173	2.76	158.7	96.6	6.9	14.49	11.73	4.14	27.6	331.2
EG＋VitD8	67.5	0.9	3	195	Cannot be measured	Cannot be measured	12	12	4.5	135	345
mean ± SD	49.4216666666667±25.624093100483	0.724166666666667±0.384763311083002	3.1±0.426614580154029	174.7875±20.5667472817167	97.35±2.00686322403895	6.98±0.62785348609369	12.46875±1.76457811884314	11.08125±1.41467697284574	3.55±1.11422618888626	92.05±73.9535496105495	319.8±19.0711824489202

## Sheet: Fig3.(urinary variable)
	The following table shows the results of the biochemical tests of rat urine from Figure 3. ﻿The results are presented as the mean ± SD.
	UA	Na	Cl	K	Ca	P	Mg	osmotic pressure	(COOH)2
Control1	14.1	68	133	260.6	13.2	88.5	3.1	1445	59.3
Control2	10.8	126	181	253.8	16.3	104.9	15.7	1502	53
Control3	23.5	190	320	471.5	7.75	104.5	5.75	2635	256
Control4	14.3	90	195	256	11.1	60.4	0.5	1758	61.3
Control5	28.14	170.1	315	476.28	18.27	152.25	1.47	2820.3	82.95
Control6	35.1	248.4	388.8	674.46	50.76	256.44	51.54	3542.4	111.78
Control7	22.3	150	260.3	402.3	20.45	120.4	14.3	2350	96.4
Control8	19.6	126	226.3	380.6	18.3	111.2	19.6	1753	103.5
mean ± SD	20.98±7.55170841598111	146.0625±53.6639296338798	252.425±79.4403667854071	396.9425±136.064710501107	19.51625±12.4478581867524	124.82375±55.4076456677009	13.995±15.6912188819097	2225.7125±693.329628383031	103.02875±61.3193222886351
	UA	Na	Cl	K	Ca	P	Mg	osmotic pressure	(COOH)2
EG1	25.8	197.8	292.4	420.54	27.52	82.56	6.02	2476.8	170.28
EG2	6.466	43.92	91.5	114.314	6.71	25.376	0.122	980.88	52.948
EG3	31.49	268	422.1	635.83	28.14	131.32	6.7	3711.8	243.88
EG4	7.2	44.4	81.6	108.84	3.72	32.04	0.24	957.6	55.2
EG5	21.28	212.8	349.6	433.2	18.24	88.16	10.64	2606.8	171
EG6	22.5	198	315	423	24.3	138.6	18.9	2322	189
EG7	29.4	238	420	483	28	138.6	22.4	2982	179.2
EG8	18	104.4	187.2	291.96	11.16	92.52	0.72	1778.4	165.24
mean ± SD	20.267±8.74890953205027	163.415±81.5817600631415	269.925±126.841404419062	363.8355±170.35192610226	18.47375±9.41786989915979	91.147±41.8650362832758	8.21775±8.0128768515122	2227.035±891.330640433168	153.3435±61.8347891219013
	UA	Na	Cl	K	Ca	P	Mg	osmotic pressure	(COOH)2
VitD1		72	96	182.4	57.2	122.4	26	1128	52.4
VitD2	8.91	56.1	82.5	118.47	11.22	65.67	0.66	1089	28.71
VitD3	4.93	42.5	54.4	117.3	36.55	99.28	30.6	702.1	24.31
VitD4	5.22	49.3	72.5	140.07	26.1	117.16	30.45	875.8	29.29
VitD5	10.1	54	94	206.2	68.4	136.4	30.7	1130	20
VitD6	11.5	72	99	185.3	38.2	126.3	17.2	1220	29.5
VitD7	9	51	66	156.1	60.2	155.4	48.8	908	25.5
VitD8	9	51	66	156.1	60.2	155.4	48.8	908	25.5
mean ± SD	8.38±2.25612183055032	55.9875±9.95708761385577	78.8±15.4569563627514	157.7425±30.0232729519952	44.75875±18.6210743765632	122.25125±27.7698530053277	29.15125±14.7599334665675	995.1125±162.215885762616	29.40125±9.18004825354964
	UA	Na	Cl	K	Ca	P	Mg	osmotic pressure	(COOH)2
EG＋VitD1	6.9	51	82.5	109.5	7.5	49.2	0.3	901.5	21
EG＋VitD2	9.72	64.8	94.5	156.87	19.44	83.97	4.32	996.3	34.83
EG＋VitD3	7.2	44.8	70.4	85.12	5.44	46.4	Cannot be measured	760	19.2
EG＋VitD4	Cannot be measured	51.3	68.4	125.59	29.07	83.41	12.35	769.5	44.46
EG＋VitD5	2.04	40.8	45.9	58.99	5.1	37.91	0.34	533.8	46.41
EG＋VitD6	3.78	46.2	52.5	95.13	13.44	83.16	27.51	657.3	105.63
EG＋VitD7	2.75	67.5	77.5	82.25	12.25	76.25	29	587.5	72
EG＋VitD8	1.92	50.4	72	83.04	5.52	40.8	0.24	775.2	86.64
mean ± SD	4.90142857142857±3.09193077825167	52.1±8.79616393662598	70.4625±14.598025337353	99.56125±28.5206295676919	12.22±7.91652859528721	62.6375±19.4473454165343	10.58±11.6385015680714	747.6375±144.234426694011	53.77125±29.3060499033476

## Sheet: Fig4.(crystal formation sites)
	The table below shows the number of initial crystals formed by EG+VitD administration, divided into zones. The results are presented as the mean ± SD.
		ZoneⅢ・Ⅳ	ZoneⅡ	ZoneⅠ
	EG+VitD 21	5	31	31
	EG+VitD 71	0	5	50
	EG+VitD 121	5	10	57
	EG+VitD 171	0	16	42
	EG+VitD 221	0	0	23
	EG+VitD 271	0	0	28
	EG+VitD 321	0	0	3
	EG+VitD 371	0	0	16
	EG+VitD 421	0	0	1
	EG+VitD 447	0	0	0
	mean ± SD	1±2.10818510677892	6.2±10.3150375665821	25.1±20.4203057981238

## Sheet: Fig5.(tubular segments)
	The table below shows the number of crystals in aquaporin1 positive and calbindin positive renal tubules, as well as the number of crystals in calbindin positive and calbindin negative renal tubules. The results are presented as the mean ± SD.
		EG+VitD①		EG+VitD②		EG+VitD③		EG+VitD④
		Aquaporin1	Calbindin	Aquaporin1	Calbindin	Aquaporin1	Calbindin	Aquaporin1	Calbindin
	No20-21	17	0	19	0	14	0	20	0
	No70-71	23	0	18	0	18	0	19	0
	No120-121	18	0	14	0	22	0	23	0
	No170-171	10	0	11	0	8	0	11	0
	No220-221	8	0	7	0	5	0	9	0
	N0270-271	1	0	0	0	0	0	0	0
	mean ± SD	12.8333333333333±7.98540335028023		11.5±7.17635004720366		11.1666666666667±8.30461718965219		13.6666666666667±8.6178110136314
		EG+VitD①		EG+VitD②		EG+VitD③		EG+VitD④
		Calbindin+	Calbindin-	Calbindin+	Calbindin-	Calbindin+	Calbindin-	Calbindin+	Calbindin-
	No20-21	0	10	0	12	0	5	0	6
	No70-71	0	11	0	8	0	8	0	6
	No120-121	0	15	0	13	0	11	0	10
	No170-171	0	11	0	9	0	10	0	11
	No220-221	0	9	0	6	0	10	0	9
	N0270-271	0	10	0	10	0	9	0	10
	mean ± SD		11±2.0976176963403		9.66666666666667±2.58198889747161		8.83333333333333±2.13697605664328		8.66666666666667±2.16024689946929

## Sheet: Fig6.(the lumen area)
	The table below shows the area of aquaporin1-positive tubules in each group. From the cropped proximal tubule image (S), only the tubular lumen area (S1) was cropped, and the total area was calculated. The intraluminal density of tubular component cells was compared using the formula (S-S1)/S. The results are presented as the mean ± SD.
		S (pixel)	S1	S-S1	S-S1/S			S-S1/S	Crystal
	Control①-1	938364	11281	927083	0.987978		EG＋VitD	0.624446	44
	Control①-2	1099012	29386	1069626	0.973261		EG＋VitD	0.366841	66
	Control①-3	254023	630	253393	0.99752		EG＋VitD	0.557246	69
	Control①-4	802776	808	801968	0.998993		EG＋VitD	0.52143	54
	Control②-1	19536	830	18706	0.957514		EG＋VitD	0.488081	57
	Control②-2	0	0	0	0		EG＋VitD	0.607516	44
	Control②-3	33722	1006	32716	0.970168		EG＋VitD	0.889941	1
	Control②-4	0	0	0	0		EG＋VitD	0.993403	0
	Control③-1	117624	2645	114979	0.977513		EG＋VitD	0.987888	0
	Control③-2	0	0	0	0		EG＋VitD	0.949127	2
	Control③-3	0	0	0	0		EG＋VitD	0.952771	1
	Control③-4	64487	631	63856	0.990215		EG＋VitD	0.94735	1
	Control④-1	252463	37769	214694	0.850398		EG＋VitD	0.956012	0
	Control④-2	0	0	0	0		EG＋VitD	0.847226	1
	Control④-3	0	0	0	0		EG＋VitD	0.770987	1
	Control④-4	292463	11248	281215	0.96154		EG＋VitD	0.909811	0
	Control⑤-1	51178	563	50615	0.988999		EG＋VitD	0.918162	0
	Control⑤-2	143314	2670	140644	0.98137		EG＋VitD	0.982019	31
	Control⑤-3	414532	4697	409835	0.988669		EG＋VitD	0.84093	27
	Control⑤-4	222011	8897	213114	0.959925		EG＋VitD	0.446129	30
	Control⑥-1	111093	2973	108120	0.973239		EG＋VitD	0.851155	31
	Control⑥-2	167587	5410	162177	0.967718		EG＋VitD	0.667107	74
	Control⑥-3	545376	523	544853	0.999041		EG＋VitD	0.725452	64
	Control⑥-4	451398	7489	443909	0.983409		EG＋VitD	0.950382	65
	Control⑦-1	5663	248	5415	0.956207		EG＋VitD	0.590438	53
	Control⑦-2	294631	113338	181293	0.615322		EG＋VitD	0.742792	59
	Control⑦-3	181572	4745	176827	0.973867		EG＋VitD	0.798212	78
	Control⑦-4	210652	9064	201588	0.956972		EG＋VitD	0.574444	96
	Control⑧-1	501843	18088	483755	0.963957		EG＋VitD	0.624824	109
	Control⑧-2	221587	4937	216650	0.97772		EG＋VitD	0.470923	202
	Control⑧-3	100095	2499	97596	0.975034		EG＋VitD	0.553609	96
	Control⑧-4	535850	3327	532523	0.993791		mean ± SD	0.745375912554216±0.191883299230016	43.741935483871±44.9770072681109
	mean ± SD	308955.846153846±285132.199634021	10988.5384615385±22747.9568932786	297967.307692308±282343.009858402	0.958474677611538±0.0754488706089268
	EG①-1	331076	104834	226242	0.683354
	EG①-2	444435	111918	332517	0.748179
	EG①-3	386770	5523	381247	0.98572
	EG①-4	215167	703	214464	0.996733
	EG②-1	335994	19995	315999	0.94049
	EG②-2	295349	2405	292944	0.991857
	EG②-3	342485	11204	331281	0.967286
	EG②-4	499103	4549	494554	0.990886
	EG③-1	289365	17756	271609	0.938638
	EG③-2	280690	20486	260204	0.927016
	EG③-3	420188	12742	407446	0.969675
	EG③-4	224830	4367	220463	0.980576
	EG④-1	84130	19484	64646	0.768406
	EG④-2	87006	2590	84416	0.970232
	EG④-3	182875	3780	179095	0.97933
	EG④-4	542126	2947	539179	0.994564
	EG⑤-1	54934	3294	51640	0.940037
	EG⑤-2	1347193	106730	1240463	0.920776
	EG⑤-3	1532220	8652	1523568	0.994353
	EG⑤-4	2039186	95163	1944023	0.953333
	EG⑥-1	1435306	18053	1417253	0.987422
	EG⑥-2	1554595	54305	1500290	0.965068
	EG⑥-3	2240598	64229	2176369	0.971334
	EG⑥-4	537498	6544	530954	0.987825
	EG⑦-1	197683	1876	195807	0.99051
	EG⑦-2	763972	7293	756679	0.990454
	EG⑦-3	27632	875	26757	0.968334
	EG⑦-4	287663	24785	262878	0.91384
	EG⑧-1	185973	16283	169690	0.912444
	EG⑧-2	139572	1986	137586	0.985771
	EG⑧-3	176544	19863	156681	0.88749
	EG⑧-4	1827633	89344	1738289	0.951115
	mean ± SD	603430.96875±632219.193783881	27017.4375±35632.5447426181	576413.53125±612917.987321305	0.942282769042655±0.0747846820215059
	VitD①-1	1635215	181295	1453920	0.889131
	VitD①-2	1815309	245208	1570101	0.864922
	VitD①-3	1244808	177383	1067425	0.857502
	VitD①-4	1567890	139087	1428803	0.91129
	VitD②-1	1349087	129484	1219603	0.904021
	VitD②-2	1589302	267345	1321957	0.831785
	VitD②-3	1444789	193872	1250917	0.865813
	VitD②-4	1119876	182734	937142	0.836827
	VitD③-1	1823905	165383	1658522	0.909325
	VitD③-2	1572944	147622	1425322	0.906149
	VitD③-3	3957632	387652	3569980	0.90205
	VitD③-4	1254329	119873	1134456	0.904433
	VitD④-1	2895203	108873	2786330	0.962395
	VitD④-2	982345	90276	892069	0.908102
	VitD④-3	1672902	143872	1529030	0.913999
	VitD④-4	1723459	175334	1548125	0.898266
	VitD⑤-1	1823496	187644	1635852	0.897097
	VitD⑤-2	1013210	117763	895447	0.883772
	VitD⑤-3	992376	83764	908612	0.915592
	VitD⑤-4	1112839	73764	1039075	0.933715
	VitD⑥-1	1983242	97948	1885294	0.950612
	VitD⑥-2	4928453	389762	4538691	0.920916
	VitD⑥-3	8726492	843930	7882562	0.903291
	VitD⑥-4	2984798	887532	2097266	0.702649
	VitD⑦-1	1928474	198874	1729600	0.896875
	VitD⑦-2	2896861	256769	2640092	0.911363
	VitD⑦-3	2948639	276768	2671871	0.906137
	VitD⑦-4	3871564	358932	3512632	0.90729
	VitD⑧-1	3497108	328763	3168345	0.90599
	VitD⑧-2	1983653	119873	1863780	0.93957
	VitD⑧-3	2846564	273942	2572622	0.903764
	VitD⑧-4	4891844	478992	4412852	0.902084
	mean ± SD	2377456.5±1594290.19819728	244697.28125±191177.909251791	2132759.21875±1449161.22893786	0.895210173163565±0.0447726287515149
	EG＋VitD①-1	1118535	420070	698465	0.624446
	EG＋VitD①-2	1331382	842976	488406	0.366841
	EG＋VitD①-3	1528570	676780	851790	0.557246
	EG＋VitD①-4	1351745	646904	704841	0.52143
	EG＋VitD②-1	1639020	839046	799974	0.488081
	EG＋VitD②-2	1632556	640752	991804	0.607516
	EG＋VitD②-3	1176685	129505	1047180	0.889941
	EG＋VitD②-4	1773574	11700	1761874	0.993403
	EG＋VitD③-1	1342515	16260	1326255	0.987888
	EG＋VitD③-2	973024	49501	923523	0.949127
	EG＋VitD③-3	978366	46207	932159	0.952771
	EG＋VitD③-4	1007320	53035	954285	0.94735
	EG＋VitD④-1	1662982	73152	1589830	0.956012
	EG＋VitD④-2	1394890	213103	1181787	0.847226
	EG＋VitD④-3	1527008	349705	1177303	0.770987
	EG＋VitD④-4	1065314	96080	969234	0.909811
	EG＋VitD⑤-1	1265417	103559	1161858	0.918162
	EG＋VitD⑤-2	441959	7947	434012	0.982019
	EG＋VitD⑤-3	1613168	256606	1356562	0.84093
	EG＋VitD⑤-4	97223	53849	43374	0.446129
	EG＋VitD⑥-1	1523838	226815	1297023	0.851155
	EG＋VitD⑥-2	1868212	621915	1246297	0.667107
	EG＋VitD⑥-3	611573	167906	443667	0.725452
	EG＋VitD⑥-4	694969	34483	660486	0.950382
	EG＋VitD⑦-1	1541838	631479	910359	0.590438
	EG＋VitD⑦-2	576404	148256	428148	0.742792
	EG＋VitD⑦-3	141351	28523	112828	0.798212
	EG＋VitD⑦-4	997313	424413	572900	0.574444
	EG＋VitD⑧-1	486063	271535	214528	0.441358
	EG＋VitD⑧-2	1539960	577756	962204	0.624824
	EG＋VitD⑧-3	898201	400949	497252	0.553609
	EG＋VitD⑧-4	1349481	522290	827191	0.61297
	EG＋VitD⑧-5	730623	366287	364336	0.498665
	EG＋VitD⑧-6	824341	386769	437572	0.530814
	mean ± SD	1138394.70588235±465695.992622416	304003.323529412±259162.571497029	834391.382352941±410938.707671286	0.727045225957169±0.193429037277687

## Sheet: Fig7.8.(﻿microarray)
	# Notes : Entity list created from selected region(s) in Venn. Venn created between entity list:
	#EL1 : Cortex Control vs EG+VitD FC2.0(579)[KUNII-02]
	#EL2 : CORTEX ControlvsEG+VitD1 FC2.0[KUNII-01]
	#
	# Technology : Affymetrix.ExonExprChip.RaGene-2_0-st_na36_rn5_2016-07-06
	# Owner : gxuser
	# Created On : Tue Apr 05 15:38:01 JST 2022
	Transcripts Cluster Id	[Cortex, Control](raw)	[Cortex, EG](raw)	[Cortex, EG+VitD](raw)	[Cortex, VitD](raw)	[Medulla, Control](raw)	[Medulla, EG](raw)	[Medulla, EG+VitD](raw)	[Medulla, VitD](raw)	genesymbol	genedescription
	17611922	168.976	283.879	577.293	482.718	187.586	293.482	311.136	293.505	Slc22a1	solutecarrierfamily22(organiccationtransporter),member1
	17614865	65.2899	49.7884	157.084	48.391	56.1003	52.1036	193.46	64.8436
	17615580	130.777	163.746	338.479	209.919	112.495	144.854	196.712	143.826	Slc7a9	solutecarrierfamily7(aminoacidtransporterlightchain,bo,+system),member9
	17616470	456.055	236.35	142.977	335.721	450.055	238.702	165.469	222.882	Dbp	Dsiteofalbuminpromoter(albuminD-box)bindingprotein
	17618127	288.149	393.736	787.832	515.181	269.439	415.868	524.148	474.954	Ctsc	cathepsinC
	17624637	160.095	213.934	601.143	409.057	104.695	171.424	334.787	409.09	Tmem252	transmembraneprotein252
	17625459	158.602	158.594	36.6476	77.3317	122.291	112.218	33.386	40.9859	Cyp2c11	cytochromeP450,subfamily2,polypeptide11
	17625860	229.271	185.708	114.185	191.214	225.386	195.498	133.473	181.479	Scd2	stearoyl-CoenzymeAdesaturase2
	17627760	52.8602	83.9805	211.602	163.861	77.9825	74.2665	109.79	131.561	Vnn1	vanin1
	17638603	642.523	825.277	2320.4	1007.94	790.21	829.42	2543.28	920.574	Ctsd	cathepsinD
	17639006	266.168	172.847	132.013	153.254	337.74	250.209	205.023	229.756	Lrp5	lowdensitylipoproteinreceptor-relatedprotein5
	17643566	290.827	263.619	617.453	293.869	308.566	287.824	578.282	271.226	Litaf	lipopolysaccharide-inducedTNFfactor
	17644205	127.638	177.832	282.248	231.012	159.696	183.966	153.584	165.622	Eci1	enoyl-CoAdeltaisomerase1
	17644874	412.543	192.692	170.701	163.263	335.735	190.289	328.554	228.624	Dusp1	dualspecificityphosphatase1
	17645265	24.1092	35.6195	2468.86	185.608	23.2174	27.8853	2563.15	494.606	Havcr1	hepatitisAviruscellularreceptor1
	17654148	56.5965	74.3868	399.543	78.4139	76.7916	72.719	335.014	96.7537	Tnfrsf12a	tumornecrosisfactorreceptorsuperfamily,member12a
	17655295	47.9287	83.7086	303.719	129.613	76.5204	87.1809	204.052	137.359	Gabrp	gamma-aminobutyricacid(GABA-A)receptor,pi
	17655666	935.73	609.781	197.837	548.155	829.184	781.202	328.663	650.216	Cyfip2	cytoplasmicFMR1interactingprotein2
	17656222	409.839	328.034	202.446	284.369	378.775	405.204	291.072	286.675	Anxa6	annexinA6
	17657776	330.565	383.916	671.743	391.267	308.027	328.312	701.785	394.882	Eif4a1	eukaryotictranslationinitiationfactor4A1
	17658629	303.309	769.725	1101.25	910.826	455.331	633.817	890.128	689.785	Serpinf1	serpinpeptidaseinhibitor,cladeF(alpha-2antiplasmin,pigmentepitheliumderivedfactor),member1
	17661866	364.104	301.914	134.572	303.984	789.228	444.824	159.179	251.324	Slc4a1	solutecarrierfamily4(anionexchanger),member1
	17664114	111.461	170.573	411.52	287.424	126.181	151.103	284.339	244.981	Sectm1b	secretedandtransmembrane1B
	17664730	278.44	124.731	133.069	128.626	302.275	242.437	361.024	404.796	Slc5a3	solutecarrierfamily5(sodium/myo-inositolcotransporter),member3
	17667616	74.3845	123.418	738.122	106.508	78.2816	117.845	818.129	151.46	Adamts1	ADAMmetallopeptidasewiththrombospondintype1motif,1
	17670011	247.475	238.816	121.638	252.118	213.755	229.73	224.548	215.868	Cldn16	claudin16
	17681091	102.509	228.737	216.823	241.092	73.2723	199.71	105.885	106.471	Nphs2	nephrosis2,idiopathic,steroid-resistant
	17681646	396.3	285.409	187.709	332.943	303.145	297.806	200.353	276.176	Creg1	cellularrepressorofE1A-stimulatedgenes1
	17682108	99.0337	117.063	38.9974	136.517	100.037	123.94	37.4075	66.84	Kcnj10	potassiumchannel,inwardlyrectifyingsubfamilyJ,member10
	17682147	352.264	377.263	952.078	419.389	347.684	362.862	924.793	349.355	Tagln2	transgelin2
	17683500	857.932	711.396	318.44	511.3	697.635	653.52	379.732	535.327	RGD1560523	similartoS-adenosylmethioninesynthetasegammaform(Methionineadenosyltransferase)
	17691476	105.936	112.491	904.838	201.465	218.96	137.756	796.904	708.367	Igfbp1	insulin-likegrowthfactorbindingprotein1
	17692849	1033.1	754.154	3188.18	581.596	1127.15	887.207	4000.16	3005.42	Spp1	secretedphosphoprotein1
	17694715	153.811	162.882	902.292	198.945	124.671	155.442	1278.99	325.458		solutecarrierfamily34(typeIIsodium/phosphatecotransporter),member2
	17694791	532.892	641.763	1098.03	610.566	488.928	506.789	996.993	705.064	Sod3	superoxidedismutase3,extracellular
	17699707	438.918	397.72	3954.26	1014.82	598.054	390.767	4715.94	2434.33	Clu	clusterin
	17701730	366.589	273.321	114.474	278.075	299.624	230.639	154.858	273.166	Bmp4	bonemorphogeneticprotein4
	17702610	90.8247	136.476	499.7	129.961	89.9309	125.35	252.111	118.918	Slc7a7	solutecarrierfamily7(aminoacidtransporterlightchain,y+Lsystem),member7
	17710743	371.245	283.652	157.726	181.507	451.811	344.789	254.776	302.038	Plvap	plasmalemmavesicleassociatedprotein
	17711717	703.192	466.729	283.836	496.075	568.289	544.596	268.541	655.159	Acsl1	acyl-CoAsynthetaselong-chainfamilymember1
	17717103	75.0391	60.5489	462.993	208.622	70.1485	60.8404	286.927	108.928	Mt1a	metallothionein1a
	17718561	465.231	330.001	101.479	186.412	310.97	261.517	133.029	450.848	Ogn	osteoglycin
	17725585	750.777	892.301	361.335	830.885	754.256	776.669	372.961	533.764	Slc23a1	solutecarrierfamily23(ascorbicacidtransporter),member1
	17730529	806.627	731.823	131.115	662.001	709.986	702.861	197.548	324.929	Osgin1	oxidativestressinducedgrowthinhibitor1
	17736069	926.183	857.443	423.372	716.905	723.454	834.021	388.548	730.279	Oxct1	3-oxoacidCoAtransferase1
	17739348	53.8468	63.9518	1028.88	97.4558	40.935	50.6646	859.361	131.957	Fga	fibrinogenalphachain
	17741229	69.7985	107.641	461.997	381.507	128.758	84.9053	260.272	334.155	Hmgcs2	3-hydroxy-3-methylglutaryl-CoAsynthase2(mitochondrial)
	17742901	340.553	313.062	138.59	372.845	239.68	236.437	177.414	308.644	Slc39a8	solutecarrierfamily39(zinctransporter),member8
	17745625	123.425	116.422	535.095	101.295	112.771	103.663	639.559	252.572	Osmr	oncostatinMreceptor
	17746275	1204.4	1244.85	177.62	640.655	1057.2	1004.87	380.887	841.841	Slc7a12	solutecarrierfamily7(cationicaminoacidtransporter,y+system),member12
	17748274	33.4298	38.5723	951.799	70.8841	38.2661	33.0189	772.028	92.246	Fgb	fibrinogenbetachain
	17748690	175.703	190.59	385.949	217.187	221.381	206.775	406.821	199.823	Sema4a	semadomain,immunoglobulindomain(Ig),transmembranedomain(TM)andshortcytoplasmicdomain,(semaphorin)4A
	17751177	107.417	240.789	221.981	321.132	158.59	341.02	105.045	133.582
	17751329	1429.48	1577.1	536.325	1797.26	1461.39	1669.37	349.765	1181.2	Egf	epidermalgrowthfactor
	17752612	295.43	276.689	759.538	261.134	304.025	262.897	1089.74	364.12	Tubb5	tubulin,beta5classI
	17755888	158.165	128.627	62.1141	130.373	159.762	128.704	78.5885	127.264	Sim1	single-mindedfamilybHLHtranscriptionfactor1
	17756250	123.655	132.807	303.85	165.382	129.392	116.718	228.003	182.554	Ier3	immediateearlyresponse3
	17759120	375.302	590.901	1092.05	889.463	407.034	496.771	666.086	633.196	Naglt1	Na+dependentglucosetransporter1
	17765853	418.921	412.569	183.805	401.869	367.984	412.147	158.375	283.745	Blvra	biliverdinreductaseA
	17769726	296.67	341.007	616.937	353.668	298.74	330.048	528.76	280.59	Ppdpf	pancreaticprogenitorcelldifferentiationandproliferationfactor
	17772594	205.494	214.215	474.04	278.399	262.592	238.572	439.908	355.572	Itgb6	integrin,beta6
	17779409	667.201	1127.84	1426.61	1263.14	812.182	984.363	796.226	509.129	Slc13a3	solutecarrierfamily13(sodium-dependentdicarboxylatetransporter),member3
	17779711	42.698	74.2848	1601.54	1159.26	39.6632	51.6169	1001.42	1080.7	Cyp24a1	cytochromeP450,family24,subfamilya,polypeptide1
	17781204	110.268	111.242	224.185	113.63	93.6186	98.7103	171.339	106.85	Steap2	STEAPfamilymember2,metalloreductase
	17790649	458.843	366.856	224.215	297.135	476.029	395.305	288.935	271.547	Creb3l2	cAMPresponsiveelementbindingprotein3-like2
	17791004	44.385	92.4516	797.048	283.24	29.1147	96.586	387.082	188.055	Trpv5	transientreceptorpotentialcationchannel,subfamilyV,member5
	17794897	208.496	127.483	79.4752	95.8871	157.316	120.533	160.943	260.411	Cd4
	17796702	286.156	271.999	96.5076	342.409	277.143	307.132	76.7851	241.935	Sbspon	somatomedinBandthrombospondin,type1domaincontaining
	17796768	970.383	1084.9	329.452	1002.14	906.902	1118.43	365.123	774.369	Lactb2	lactamase,beta2
	17801063	269.912	348.724	641.493	328.498	326.783	375.193	432.541	236.938	Pdzk1ip1	PDZK1interactingprotein1
	17801079	160.79	227.261	539.629	374.653	179.861	194.756	340.816	261.95	Cyp4a1	cytochromeP450,family4,subfamilya,polypeptide1
	17806504	295.018	217.718	85.8336	179.171	586.769	318.153	128.837	299.12	Aqp3	aquaporin3
	17807935	90.992	125.089	424.187	275.566	103.283	120.153	202.173	198.987	Rnf183	ringfingerprotein183
	17808473	128.988	143.366	663.305	142.826	119.853	130.967	383.433	143.371	Plin2	perilipin2
	17809027	133.712	145.133	63.1422	144.419	249.179	181.668	59.2279	132.467	Bsnd	barttinCLCNK-typechloridechannelaccessorybetasubunit
	17813587	773.2	670.1	379.661	664.195	762.794	697.819	346.943	528.128	Galm	galactosemutarotase(aldose1-epimerase)
	17820393	321.423	289.466	158.817	349.021	237.986	234.968	153.748	262.582	Ehd3	EH-domaincontaining3
	17821455	146.896	305.753	321.266	354.654	121.264	270.127	135.447	178.166	Slc26a4	solutecarrierfamily26(anionexchanger),member4
	17827365	413.644	232.325	57.953	71.7488	337.553	334.686	82.0071	147.867	Igf1	insulin-likegrowthfactor1
	17827855	98.6466	130.973	237.614	149.196	93.9417	110.979	233.523	189.087	Dusp6	dualspecificityphosphatase6
	17832121	856.179	1095.59	2135.78	1412.05	830.394	1063.47	2273.69	1150.56
	17832217	846.082	816.97	261.586	658.091	1753.24	1115.01	278.211	681.938		aquaporin2(collectingduct)
	17837303	125.436	142.672	47.7158	172.321	84.1827	108.946	54.4953	178.575	Tnfrsf11b	tumornecrosisfactorreceptorsuperfamily,member11b
	17838221	403.448	277.037	167.554	290.793	384.243	314.973	270.784	300.305	Ly6c	Ly6-Cantigen
	17838543	71.4702	78.7623	156.034	116.174	75.5474	84.4107	107.987	83.0153	LOC102549107
	17838893	499.683	498.376	1168.56	428.753	593.529	525.689	1313.3	522.589	Myh9|Myh9l1	myosin,heavychain9,non-muscle|myosin,heavychain9,non-muscle-like1
	17839486	446.94	414.184	201.761	371.693	362.961	479.207	206.211	243.876	Cyp2d1	cytochromeP450,family2,subfamilyd,polypeptide1
	17840592	175.448	278.904	413.827	463.353	164.954	244.043	262.374	261.462	Vdr	vitaminD(1,25-dihydroxyvitaminD3)receptor
	17841480	332.125	381.975	127.467	317.755	351.873	347.266	137.696	205.663	Csad	cysteinesulfinicaciddecarboxylase
	17842577	99.2045	110.487	233.544	99.6082	171.621	126.883	238.153	79.295	Ldlr	lowdensitylipoproteinreceptor
	17844002	262.888	161.928	102.251	125.918	377.953	200.955	392.101	424.233	Plet1	placentaexpressedtranscript1
	17860972	158.553	104.087	73.3683	86.1344	142.176	122.161	146.19	162.428	LOC103690030|Sp100	nuclearautoantigenSp-100-like|SP100nuclearantigen[Source:RGDSymbol;Acc:1359550]
	17861201	569.403	499.477	241.833	513.596	598.337	544.941	431.684	397.976	Efhd1	EF-handdomainfamily,memberD1
	17865598	220.199	199.543	79.181	182.535	198.627	181.735	110.018	124.685	Slc23a3	solutecarrierfamily23,member3
	17865691	180.357	234.789	409.69	234.056	159.879	209.28	340.365	192.28	Ptprn	proteintyrosinephosphatase,receptortype,N
	17867308	880.992	361.347	336.575	381.861	450.192	264.718	358.223	502.547
	17870022	60.7486	57.8129	320.233	67.8286	55.4554	59.0721	422.906	134.47	C3	complementcomponent3
	17872975	276.674	237.663	137.778	214.007	244.237	276.334	127.81	185.959	Stard8	StAR-relatedlipidtransfer(START)domaincontaining8
	17874302	546.173	565.867	265.875	546.752	491.057	494.508	220.576	362.128	Xpnpep2	X-prolylaminopeptidase(aminopeptidaseP)2,membrane-bound
	17875182	128.936	138.235	302.037	182.365	123.472	128.694	301.155	155.314	G6pd	glucose-6-phosphatedehydrogenase
	17883035	880.992	361.347	336.575	381.861	450.192	264.718	358.223	502.547

## Sheet: Fig9.10  RT-PCR (Aqp2)
	The table below shows the relative gene expression levels in the cortex and medulla of Aqp2. The results are presented as the mean ± SD.
		Aqp2	18-RNA						Aqp2	18-RNA
		Quantitative results	Quantitative results	Correction value	relative value				Quantitative results	Quantitative results	Correction value	relative value
	Control1 (Cortex)	0.0541224	0.0965013	0.560846	0.393914			Control1 (Medulla）	0.098472	0.103457	0.951821	0.213088
	Control2 (Cortex)	0.110395	0.124081	0.889703	0.624888			Control2 (Medulla）	0.424385	0.0950088	4.46679	1
	Control3 (Cortex)	0.172767	0.121344	1.42378	1			Control3 (Medulla）	0.0509078	0.0619564	0.821672	0.183951
	Control4 (Cortex)	0.0825971	0.130381	0.633504	0.444946			Control4 (Medulla）	0.0693604	0.110963	0.625077	0.139939
	Control5 (Cortex)	0.12454	0.112325	1.10875	0.778738			Control5 (Medulla）	0.136842	0.114564	1.19445	0.267407
	Control6 (Cortex)	0.0980874	0.11236	0.872972	0.613138			Control6 (Medulla）	0.0649424	0.104555	0.62113	0.139055
	Control7 (Cortex)	0.0671588	0.0772599	0.869259	0.610529			Control7 (Medulla）	0.0784658	0.110487	0.710183	0.158992
	Control8 (Cortex)	0.0848866	0.117864	0.72021	0.505844			Control8 (Medulla）	0.0452177	0.130584	0.346274	0.0775219
	mean ± SD				0.621499557731259±0.194396934351083			mean ± SD				0.272494299944168±0.299268975894949
	EG1 (Cortex)	0.0596366	0.0974844	0.611756	0.42967			EG1 (Medulla）	0.0340296	0.0485483	0.700942	0.156923
	EG2 (Cortex)	0.0670334	0.067	1.0005	0.702706			EG2 (Medulla）	0.124522	0.092389	1.3478	0.301738
	EG3 (Cortex)	0.111683	0.17656	0.632549	0.444275			EG3 (Medulla）	0.337992	0.145696	2.31984	0.519353
	EG4 (Cortex)	0.0852622	0.122662	0.695097	0.488206			EG4 (Medulla）	0.27027	0.142004	1.90326	0.426091
	EG5 (Cortex)	0.00736596	0.0598062	0.123164	0.0865049			EG5 (Medulla）	0.100823	0.0982163	1.02654	0.229817
	EG6 (Cortex)	0.118511	0.113721	1.04212	0.731938			EG6 (Medulla）	0.131684	0.106617	1.23512	0.276511
	EG7 (Cortex)	0.0881933	0.104343	0.845226	0.59365			EG7 (Medulla）	0.203944	0.11494	1.77435	0.39723
	EG8 (Cortex)	0.0576048	0.098871	0.582626	0.409211			EG8 (Medulla）	0.0587939	0.0596486	0.985671	0.220667
	mean ± SD				0.485770154939913±0.203346009333778			mean ± SD				0.316041164020706±0.121687545698451
	VitD1 (Cortex)	0.115734	0.144472	0.801087	0.562648			VitD1 (Medulla）	0.174014	0.121909	1.4274	0.319559
	VitD2 (Cortex)	0.119344	0.128715	0.927197	0.651223			VitD2 (Medulla）	0.333297	0.152459	2.18614	0.48942
	VitD3 (Cortex)	0.193941	0.10392	1.86625	1.31077			VitD3 (Medulla）	0.184828	0.118307	1.56228	0.349754
	VitD4 (Cortex)	0.116112	0.0966109	1.20185	0.844128			VitD4 (Medulla）	0.0782829	0.0661922	1.18266	0.264767
	VitD5 (Cortex)	0.0522872	0.139524	0.374755	0.263211			VitD5 (Medulla）	0.119492	0.105636	1.13117	0.253239
	VitD6 (Cortex)	0.0797314	0.171416	0.465134	0.32669			VitD6 (Medulla）	0.0317319	0.0605703	0.523885	0.117284
	VitD7 (Cortex)	0.0371231	0.104708	0.354539	0.249012			VitD7 (Medulla）	0.106105	0.108823	0.975027	0.218283
	VitD8 (Cortex)	0.0669273	0.0541814	1.23525	0.867582			VitD8 (Medulla）	0.161817	0.109288	1.48064	0.331478
	mean ± SD				0.634408487544109±0.366890843435831			mean ± SD				0.292973038873522±0.108775062438283
	EG+VitD1 (Cortex)	0.075623	0.108754	0.695358	0.488389			EG+VitD1 (Medulla）	0.197418	0.106193	1.85905	0.416193
	EG+VitD2 (Cortex)	0.0869043	0.118919	0.730784	0.51327			EG+VitD2 (Medulla）	0.323634	0.0509767	6.34866	1.4213
	EG+VitD3 (Cortex)	0.0957385	0.103889	0.921543	0.647252			EG+VitD3 (Medulla）	0.133944	0.0746085	1.79529	0.40192
	EG+VitD4 (Cortex)	0.0984683	0.0520905	1.89033	1.32769			EG+VitD4 (Medulla）	0.379961	0.170446	2.22922	0.499065
	EG+VitD5 (Cortex)	0.052843	0.167952	0.314631	0.220983			EG+VitD5 (Medulla）	0.066347	0.066	1.00526	0.225051
	EG+VitD6 (Cortex)	0.028831	0.118515	0.243269	0.170861			EG+VitD6 (Medulla）	0.165072	0.154762	1.06662	0.238789
	EG+VitD7 (Cortex)	0.0366737	0.145581	0.251913	0.176932			EG+VitD7 (Medulla）	0.00746061	0.147783	0.0504836	0.011302
	EG+VitD8 (Cortex)	0.0193301	0.161782	0.119482	0.0839192			EG+VitD8 (Medulla）	0.130969	0.161081	0.813065	0.182024
	mean ± SD				0.453661754477758±0.405948545048708			mean ± SD				0.42445582518256±0.431533545825755

## Sheet: Fig9.10 RT-PCR (Aqp3)
	The table below shows the relative gene expression levels in the cortex and medulla of Aqp3. The results are presented as the mean ± SD.
		Aqp3	18-RNA						Aqp3	18-RNA
		Quantitative results	Quantitative results	Correction value	relative value				Quantitative results	Quantitative results	Correction value	relative value
	Control1 (Cortex)	0.0339047	0.0965013	0.351339	0.271775			Control1 (Medulla）	0.101093	0.103457	0.977155	0.234356
	Control2 (Cortex)	0.0833199	0.124081	0.671498	0.519431			Control2 (Medulla）	0.396143	0.0950088	4.16953	1
	Control3 (Cortex)	0.156868	0.121344	1.29276	1			Control3 (Medulla）	0.0395065	0.0619564	0.63765	0.152931
	Control4 (Cortex)	0.0631027	0.130381	0.483986	0.374382			Control4 (Medulla）	0.0503772	0.110963	0.454	0.108885
	Control5 (Cortex)	0.129393	0.112325	1.15196	0.891086			Control5 (Medulla）	0.129206	0.114564	1.12781	0.270487
	Control6 (Cortex)	0.080667	0.11236	0.717932	0.555349			Control6 (Medulla）	0.0532128	0.104555	0.508944	0.122063
	Control7 (Cortex)	0.0512968	0.0772599	0.663952	0.513593			Control7 (Medulla）	0.0734011	0.110487	0.664344	0.159333
	mean ± SD				0.589373532173982±0.321262679771421			mean ± SD				0.292579219203638±0.311517069721713
	Control8 (Cortex)	0.0725581	0.117864	0.615609	0.476198			Control8 (Medulla）	0.0321367	0.130584	0.246101	0.0590235
	EG1 (Cortex)	0.0365607	0.0974844	0.375042	0.29011			EG1 (Medulla）	0.0222853	0.0485483	0.459033	0.110092
	EG2 (Cortex)	0.0440235	0.044	1.00053	0.773953			EG2 (Medulla）	0.0781311	0.092389	0.845675	0.202822
	EG3 (Cortex)	0.0779109	0.17656	0.441273	0.341342			EG3 (Medulla）	0.281603	0.145696	1.93281	0.463556
	EG4 (Cortex)	0.0709426	0.122662	0.578357	0.447382			EG4 (Medulla）	0.273978	0.142004	1.92937	0.46273
	EG5 (Cortex)	0.00692045	0.0598062	0.115715	0.0895099			EG5 (Medulla）	0.0748334	0.0982163	0.761925	0.182736
	EG6 (Cortex)	0.0790528	0.113721	0.695146	0.537723			EG6 (Medulla）	0.10542	0.106617	0.988775	0.237143
	EG7 (Cortex)	0.0467747	0.104343	0.448279	0.346762			EG7 (Medulla）	0.142611	0.11494	1.24074	0.297573
	EG8 (Cortex)	0.0336256	0.098871	0.340096	0.263078			EG8 (Medulla）	0.047357	0.0596486	0.793934	0.190413
	mean ± SD				0.386232359396222±0.204604049190349			mean ± SD				0.268383361790285±0.131181616192536
	VitD1 (Cortex)	0.077317	0.144472	0.535171	0.413976			VitD1 (Medulla）	0.146176	0.121909	1.19906	0.287575
	VitD2 (Cortex)	0.0912646	0.128715	0.709046	0.548475			VitD2 (Medulla）	0.286684	0.152459	1.8804	0.450985
	VitD3 (Cortex)	0.130501	0.10392	1.25578	0.971398			VitD3 (Medulla）	0.122274	0.118307	1.03353	0.247877
	VitD4 (Cortex)	0.0796883	0.0966109	0.824838	0.638045			VitD4 (Medulla）	0.0479058	0.0661922	0.723739	0.173578
	VitD5 (Cortex)	0.0453055	0.139524	0.324715	0.25118			VitD5 (Medulla）	0.0875597	0.105636	0.828878	0.198794
	VitD6 (Cortex)	0.0508872	0.171416	0.296864	0.229636			VitD6 (Medulla）	0.0195888	0.0605703	0.323406	0.077564
	VitD7 (Cortex)	0.0276183	0.104708	0.263765	0.204033			VitD7 (Medulla）	0.0770399	0.108823	0.70794	0.169789
	VitD8 (Cortex)	0.0529112	0.0541814	0.976557	0.755406			VitD8 (Medulla）	0.112291	0.109288	1.02748	0.246426
	mean ± SD				0.50151858634643±0.27744766490079			mean ± SD				0.231573425403244±0.10937377125588
	EG+VitD1 (Cortex)	0.0728356	0.108754	0.669728	0.518061			EG+VitD1 (Medulla）	0.166813	0.106193	1.57084	0.376743
	EG+VitD2 (Cortex)	0.0629943	0.118919	0.529723	0.409762			EG+VitD2 (Medulla）	0.229147	0.0509767	4.49513	1.07809
	EG+VitD3 (Cortex)	0.0814802	0.103889	0.784299	0.606686			EG+VitD3 (Medulla）	0.10527	0.0746085	1.41096	0.338398
	EG+VitD4 (Cortex)	0.0604979	0.0520905	1.1614	0.898389			EG+VitD4 (Medulla）	0.331535	0.170446	1.94511	0.466505
	EG+VitD5 (Cortex)	0.0620019	0.167952	0.369164	0.285563			EG+VitD5 (Medulla）	0.0339749	0.034	0.999263	0.239658
	EG+VitD6 (Cortex)	0.0260952	0.118515	0.220185	0.170322			EG+VitD6 (Medulla）	0.217909	0.154762	1.40803	0.337695
	EG+VitD7 (Cortex)	0.035865	0.145581	0.246358	0.190567			EG+VitD7 (Medulla）	0.0142135	0.147783	0.096178	0.0230668
	EG+VitD8 (Cortex)	0.0176705	0.161782	0.109224	0.0844889			EG+VitD8 (Medulla）	0.0858691	0.161081	0.53308	0.127851
	mean ± SD				0.39547997245477±0.271039917817791			mean ± SD				0.373500676249813±0.318182477343446

## Sheet: Fig9. RT-PCR(Bsnd)
	The table below shows the relative gene expression levels in the cortex and medulla of Bsnd. The results are presented as the mean ± SD.
		Bsnd	18-RNA						Bsnd	18-RNA
		Quantitative results	Quantitative results	Correction value	relative value				Quantitative results	Quantitative results	Correction value	relative value
	Control1 (Cortex)	0.0652114	0.0965013	0.675757	0.606557			Control1 (Medulla）	0.0725054	0.103457	0.70083	0.129575
	Control2 (Cortex)	0.0871853	0.124081	0.70265	0.630697			Control2 (Medulla）	0.513874	0.0950088	5.40869	1
	Control3 (Cortex)	0.124885	0.121344	1.02918	0.923792		0	Control3 (Medulla）	0.0465046	0.0619564	0.750603	0.138777
	Control4 (Cortex)	0.088825	0.130381	0.681271	0.611506			Control4 (Medulla）	0.0618492	0.110963	0.557386	0.103054
	Control5 (Cortex)	0.125139	0.112325	1.11409	1			Control5 (Medulla）	0.125559	0.114564	1.09597	0.202631
	Control6 (Cortex)	0.0947068	0.11236	0.842885	0.756571			Control6 (Medulla）	0.0490716	0.104555	0.469336	0.0867744
	Control7 (Cortex)	0.0672795	0.0772599	0.87082	0.781645			Control7 (Medulla）	0.0758454	0.110487	0.686467	0.126919
	Control8 (Cortex)	0.0838448	0.117864	0.71137	0.638524			Control8 (Medulla）	0.0595016	0.130584	0.455659	0.0842457
	mean ± SD				0.743661579422633±0.151111895089749			mean ± SD				0.233997028632027±0.311775320729486
	EG1 (Cortex)	0.0521099	0.0974844	0.534547	0.479807			EG1 (Medulla）	0.0275925	0.0485483	0.56835	0.105081
	EG2 (Cortex)	0.0843505	0.084	1.00417	0.901342			EG2 (Medulla）	0.156494	0.092389	1.69386	0.313173
	EG3 (Cortex)	0.1226	0.17656	0.694381	0.623274			EG3 (Medulla）	0.220434	0.145696	1.51297	0.279729
	EG4 (Cortex)	0.11016	0.122662	0.898078	0.806112			EG4 (Medulla）	0.223208	0.142004	1.57185	0.290615
	EG5 (Cortex)	0.00811847	0.0598062	0.135746	0.121845			EG5 (Medulla）	0.0814045	0.0982163	0.828829	0.15324
	EG6 (Cortex)	0.111075	0.113721	0.976732	0.876712			EG6 (Medulla）	0.118169	0.106617	1.10835	0.20492
	EG7 (Cortex)	0.112653	0.104343	1.07964	0.969084			EG7 (Medulla）	0.197679	0.11494	1.71985	0.317978
	EG8 (Cortex)	0.0829382	0.098871	0.838853	0.752952			EG8 (Medulla）	0.0498846	0.0596486	0.836308	0.154623
	mean ± SD				0.691391179461555±0.27935567060139			mean ± SD				0.22741997959325±0.0832890203958729
	VitD1 (Cortex)	0.121911	0.144472	0.843844	0.757432			VitD1 (Medulla）	0.17767	0.121909	1.4574	0.269455
	VitD2 (Cortex)	0.132486	0.128715	1.0293	0.923898			VitD2 (Medulla）	0.34426	0.152459	2.25805	0.417485
	VitD3 (Cortex)	0.209924	0.10392	2.02005	1.81319			VitD3 (Medulla）	0.18678	0.118307	1.57878	0.291896
	VitD4 (Cortex)	0.174791	0.0966109	1.80922	1.62395			VitD4 (Medulla）	0.0727892	0.0661922	1.09966	0.203314
	VitD5 (Cortex)	0.0648397	0.139524	0.464721	0.417132			VitD5 (Medulla）	0.104261	0.105636	0.986982	0.182481
	VitD6 (Cortex)	0.0821556	0.171416	0.479277	0.430197			VitD6 (Medulla）	0.025617	0.0605703	0.42293	0.0781945
	VitD7 (Cortex)		0.104708		0			VitD7 (Medulla）	0.11975	0.108823	1.10041	0.203453
	VitD8 (Cortex)		0.0541814		0			VitD8 (Medulla）	0.167499	0.109288	1.53264	0.283365
	mean ± SD				0.745725759937266±0.682683616292542			mean ± SD				0.241205421997062±0.0993562236536744
	EG+VitD1 (Cortex)	0.0808656	0.108754	0.743565	0.667421			EG+VitD1 (Medulla）	0.164064	0.106193	1.54496	0.285644
	EG+VitD2 (Cortex)	0.091405	0.118919	0.76863	0.68992			EG+VitD2 (Medulla）	0.386196	0.0509767	7.57592	1.40069
	EG+VitD3 (Cortex)	0.0783111	0.103889	0.753794	0.676603			EG+VitD3 (Medulla）	0.116122	0.0746085	1.55642	0.287764
	EG+VitD4 (Cortex)	0.0560796	0.0520905	1.07658	0.966335			EG+VitD4 (Medulla）	0.391214	0.170446	2.29524	0.424361
	EG+VitD5 (Cortex)	0.0699969	0.167952	0.416767	0.374089			EG+VitD5 (Medulla）	0.0444847	0.044	1.01102	0.186924
	EG+VitD6 (Cortex)	0.0341519	0.118515	0.288165	0.258656			EG+VitD6 (Medulla）	0.265528	0.154762	1.71572	0.317216
	EG+VitD7 (Cortex)	0.080047	0.145581	0.549844	0.493539			EG+VitD7 (Medulla）	0.0223197	0.147783	0.15103	0.0279236
	EG+VitD8 (Cortex)	0.0328823	0.161782	0.20325	0.182437			EG+VitD8 (Medulla）	0.0553159	0.161081	0.343404	0.0634911
	mean ± SD				0.538624957062579±0.260716109439827			mean ± SD				0.374252225834316±0.435280895035234

## Sheet: Fig9.10 RT-PCR(Cloudin16)
	The table below shows the relative gene expression levels in the cortex and medulla of Cldn16. The results are presented as the mean ± SD.
		Cldn16	18-RNA						Cldn16	18-RNA
		Quantitative results	Quantitative results	Correction value	relative value				Quantitative results	Quantitative results	Correction value	relative value
	Control1 (Cortex)	0.0495801	0.0965013	0.513776	0.341681			Control1 (Medulla）	0.125758	0.103457	1.21556	0.810762
	Control2 (Cortex)	0.126862	0.124081	1.02241	0.679945			Control2 (Medulla）	0.142445	0.0950088	1.49929	1
	Control3 (Cortex)	0.143767	0.121344	1.18479	0.787932			Control3 (Medulla）	0.0620203	0.0619564	1.00103	0.667673
	Control4 (Cortex)	0.140655	0.130381	1.07879	0.71744			Control4 (Medulla）	0.12972	0.110963	1.16904	0.779729
	Control5 (Cortex)	0.166282	0.112325	1.48037	0.984503			Control5 (Medulla）	0.160687	0.114564	1.40259	0.935508
	Control6 (Cortex)	0.129113	0.11236	1.1491	0.764194			Control6 (Medulla）	0.114527	0.104555	1.09537	0.730594
	Control7 (Cortex)	0.116173	0.0772599	1.50367	1			Control7 (Medulla）	0.148204	0.110487	1.34137	0.894675
	Control8 (Cortex)	0.132406	0.117864	1.12338	0.747094			Control8 (Medulla）	0.126644	0.130584	0.969828	0.64686
	mean ± SD				0.752848644016126±0.204159496143148			mean ± SD				0.808225183440407±0.127105453025233
	EG1 (Cortex)	0.0946303	0.0974844	0.970723	0.645569			EG1 (Medulla）	0.0466771	0.0485483	0.961457	0.641277
	EG2 (Cortex)	0.0791599	0.079	1.00202	0.666385			EG2 (Medulla）	0.13887	0.092389	1.50311	1.00255
	EG3 (Cortex)	0.136577	0.17656	0.773548	0.51444			EG3 (Medulla）	0.198095	0.145696	1.35965	0.906864
	EG4 (Cortex)	0.122277	0.122662	0.996858	0.66295			EG4 (Medulla）	0.205805	0.142004	1.44929	0.966654
	EG5 (Cortex)	0.0282633	0.0598062	0.472581	0.314285			EG5 (Medulla）	0.116379	0.0982163	1.18493	0.790328
	EG6 (Cortex)	0.115657	0.113721	1.01703	0.676362			EG6 (Medulla）	0.117447	0.106617	1.10158	0.734736
	EG7 (Cortex)	0.0793034	0.104343	0.760028	0.505448			EG7 (Medulla）	0.160022	0.11494	1.39222	0.92859
	EG8 (Cortex)	0.0585646	0.098871	0.592333	0.393925			EG8 (Medulla）	0.0804239	0.0596486	1.3483	0.899293
	mean ± SD				0.547420361212029±0.13862649669822			mean ± SD				0.858786225197517±0.124506408664834
	VitD1 (Cortex)	0.134202	0.144472	0.928917	0.617766			VitD1 (Medulla）	0.157385	0.121909	1.291	0.861078
	VitD2 (Cortex)	0.105148	0.128715	0.816911	0.543278			VitD2 (Medulla）	0.233307	0.152459	1.53029	1.02068
	VitD3 (Cortex)	0.167401	0.10392	1.61087	1.07129			VitD3 (Medulla）	0.259994	0.118307	2.19762	1.46578
	VitD4 (Cortex)	0.179144	0.0966109	1.85429	1.23317			VitD4 (Medulla）	0.123978	0.0661922	1.873	1.24926
	VitD5 (Cortex)	0.136596	0.139524	0.979018	0.651085			VitD5 (Medulla）	0.150685	0.105636	1.42645	0.951423
	VitD6 (Cortex)	0.199863	0.171416	1.16595	0.775403			VitD6 (Medulla）	0.0764006	0.0605703	1.26135	0.841304
	VitD7 (Cortex)	0.0847888	0.104708	0.809763	0.538524			VitD7 (Medulla）	0.106644	0.108823	0.979985	0.653635
	VitD8 (Cortex)	0.12499	0.0541814	2.30688	1.53417			VitD8 (Medulla）	0.106259	0.109288	0.972285	0.648499
	mean ± SD				0.870585514238223±0.368519353034962			mean ± SD				0.96145750444227±0.282335017116928
	EG+VitD1 (Cortex)	0.186415	0.108754	1.71409	1.13994			EG+VitD1 (Medulla）	0.158547	0.106193	1.49301	0.995812
	EG+VitD2 (Cortex)	0.138055	0.118919	1.16091	0.77205			EG+VitD2 (Medulla）	0.21362	0.0509767	4.19054	2.79503
	EG+VitD3 (Cortex)	0.157071	0.103889	1.51191	1.00548			EG+VitD3 (Medulla）	0.118909	0.0746085	1.59378	1.06302
	EG+VitD4 (Cortex)	0.126776	0.0520905	2.43376	1.61854			EG+VitD4 (Medulla）	0.233923	0.170446	1.37242	0.915384
	EG+VitD5 (Cortex)	0.214113	0.167952	1.27484	0.847821			EG+VitD5 (Medulla）	0.0991654	0.099	1.00167	0.668099
	EG+VitD6 (Cortex)	0.08005	0.118515	0.675442	0.449195			EG+VitD6 (Medulla）	0.578158	0.154762	3.73579	2.49171
	EG+VitD7 (Cortex)	0.292383	0.145581	2.00838	1.33565			EG+VitD7 (Medulla）	0.118063	0.147783	0.798892	0.532848
	EG+VitD8 (Cortex)	0.108063	0.161782	0.667953	0.444215			EG+VitD8 (Medulla）	0.180495	0.161081	1.12052	0.747371
	mean ± SD				0.951612048785766±0.41119082420912			mean ± SD				1.27615992569656±0.865247929773129

[truncated: 11 more sheets: Fig9.10 RT-PCR(Fga), Fig9.10 RT-PCR(Slc4a1), Fig9.10 RT-PCR(Slc7a7), Fig9.10 RT-PCR(Slc7a9), Fig9.10 RT-PCR(Slc23a3), Fig9.10 RT-PCR(Trpv5), Fig11.(FGA immunostaining), S5 Fig. RT-PCR(Claudin2), S5 Fig. RT-PCR(Claudin10), S5 Fig. RT-PCR(Claudin3), S5 Fig. RT-PCR(Claudin19)]
